# Supplementary material for: Intratumoral KIT mutational heterogeneity and recurrent KIT/ PDGFRA mutations in KIT/PDGFRA wild-type gastrointestinal stromal tumors
Source: Oncotarget. 2016 Feb 2;7(21):30241–9. doi: 10.18632/oncotarget.7148 (PMC5058677; doi:10.18632/oncotarget.7148)
Supplement: Supplementary file 2 [file oncotarget-07-30241-s002.xlsx]

## Sheet: Sheet1
Sample	Chromosome	Start	End	Ref	Obs	Region	Gene	Exon	Nucleotide change	Amino acid change
2014-BZ0017	Chr7	140534569	140534569	G	A	exonic	BRAF	exon3	c.344C > T	p.A115V
2014-BZ0096	Chr7	140534569	140534569	G	A	exonic	BRAF	exon3	c.344C > T	p.A115V
2014-BZ0142	Chr7	140453142	140453142	G	T	exonic	BRAF	exon15	c.1793C > A	p.A598D
2014-BZ0174	Chr7	140434413	140434413	G	A	exonic	BRAF	exon18	c.2285C > T	p.A762V
2014-BZ0093	Chr7	140534671	140534671	G	A	exonic	BRAF	exon3	c.242C > T	p.A81V
2014-BZ0013	Chr7	140624440	140624440	C	T	exonic	BRAF	exon1	c.64G > A	p.D22N
2014-BZ0127	Chr7	140481465	140481465	T	C	exonic	BRAF	exon11	c.1343A > G	p.D448G
2014-BZ0127	Chr7	140507798	140507798	C	T	exonic	BRAF	exon5	c.673G > A	p.E225K
2014-BZ0088	Chr7	140500232	140500232	C	A	exonic	BRAF	exon7	c.910G > T	p.E304X
2014-BZ0075	Chr7	140487351	140487351	C	T	exonic	BRAF	exon9	c.1174G > A	p.G392R
2014-BZ0010	Chr7	140549946	140549946	C	A	exonic	BRAF	exon2	c.205G > T	p.G69C
2014-BZ0017	Chr7	140454008	140454008	G	T	exonic	BRAF	exon14	c.1720C > A	p.H574N
2014-BZ0139	Chr7	140500165	140500165	A	T	exonic	BRAF	exon7	c.977T > A	p.I326N
2014-BZ0139	Chr7	140534458	140534458	G	T	exonic	BRAF	exon3	c.455C > A	p.P152Q
2014-BZ0127	Chr7	140500246	140500246	G	T	exonic	BRAF	exon7	c.896C > A	p.P299Q
2014-BZ0131	Chr7	140549931	140549931	G	T	exonic	BRAF	exon2	c.220C > A	p.P74T
2014-BZ0162	Chr7	140501294	140501294	G	A	exonic	BRAF	exon6	c.778C > T	p.R260C
2014-BZ0168	Chr7	140487360	140487360	G	A	exonic	BRAF	exon9	c.1165C > T	p.R389C
2014-BZ0106	Chr7	140487359	140487359	C	T	exonic	BRAF	exon9	c.1166G > A	p.R389H
2014-BZ0038	Chr7	140482831	140482831	C	T	exonic	BRAF	exon10	c.1304G > A	p.R435K
2014-BZ0093	Chr7	140434522	140434522	G	A	exonic	BRAF	exon18	c.2176C > T	p.R726C
2014-BZ0139	Chr7	140500175	140500175	A	T	exonic	BRAF	exon7	c.967T > A	p.S323T
2014-BZ0075	Chr7	140482846	140482846	G	A	exonic	BRAF	exon10	c.1289C > T	p.S430L
2014-BZ0157	Chr7	140449109	140449109	G	T	exonic	BRAF	exon16	c.1970C > A	p.S657X
2014-BZ0171	Chr7	140501350	140501350	G	A	exonic	BRAF	exon6	c.722C > T	p.T241M
2014-BZ0007	Chr7	140481489	140481489	G	A	exonic	BRAF	exon11	c.1319C > T	p.T440I
2014-BZ0171	Chr7	140477870	140477870	C	A	exonic	BRAF	exon12	c.1438G > T	p.V480L
2014-BZ0093	Chr7	140476875	140476875	C	A	exonic	BRAF	exon13	c.1531G > T	p.V511L
2014-BZ0022	Chr7	140453136	140453136	A	T	exonic	BRAF	exon15	c.1799T > A	p.V600E
2014-BZ0045	Chr7	140453136	140453136	A	T	exonic	BRAF	exon15	c.1799T > A	p.V600E
2014-BZ0118	Chr7	140453136	140453136	A	T	exonic	BRAF	exon15	c.1799T > A	p.V600E
2014-BZ0136	Chr7	140453136	140453136	A	T	exonic	BRAF	exon15	c.1799T > A	p.V600E
2014-BZ0139	Chr7	140453136	140453136	A	T	exonic	BRAF	exon15	c.1799T > A	p.V600E
2014-BZ0109	Chr7	140434460	140434460	A	T	exonic	BRAF	exon18	c.2238T > A	p.Y746X
2014-BZ0142	Chr12	25378645	25378645	C	T	exonic	KRAS	exon4	c.353G > A	p.C118Y
2014-BZ0075	Chr12	25398230	25398230	T	C	exonic	KRAS	exon2	c.89A > G	p.D30G
2014-BZ0127	Chr12	25398228	25398228	C	T	exonic	KRAS	exon2	c.91G > A	p.E31K
2014-BZ0062	Chr12	25398281	25398281	C	T	exonic	KRAS	exon2	c.38G > A	p.G13D
2014-BZ0093	Chr12	25380207	25380207	A	T	exonic	KRAS	exon3	c.251T > A	p.I84K
2014-BZ0075	Chr12	25362732	25362732	C	T	exonic	KRAS	exon5	c.564G > A	p.M188I
2014-BZ0109	Chr12	25380348	25380348	T	-	splicing	KRAS	c.112-2A >-)	KRAS(NM_033360)	exon4
2014-BZ0168	Chr12	25368455	25368455	G	A	exonic	KRAS	exon5	c.490C > T	p.R164X
